# Supplementary material for: Sequential Subterranean Transport of Excavated Sand and Foraged Seeds in Nests of the Harvester Ant, Pogonomyrmex badius
Source: PLoS One. 2015 Oct 28;10(10):e0139922. doi: 10.1371/journal.pone.0139922 (PMC4624972; doi:10.1371/journal.pone.0139922)
Supplement: S1 Data — Daily amount of sand excavated, and the level origin were calculated from these data. (XLS) [file pone.0139922.s001.xls]

## Sheet: mean daily sand composition
date of collection	weight of sample (Means)	grains of native (Means)	grains of chocolate (Means)	grains of green (Means)	grains of violet (Means)	grains of blue (Means)	grains of pink (Means)	grains of black (Means)	grains of lime (Means)	grains of purple (Means)	grains of orange (Means)	grains of yellow (Means)	grains of divot (Means)	grains of red clay (Means)	total grains (Means)	mg per grain (Means)	grains per gram (Means)	grains per ml (Means)	microliters per grain (Means)	grams per grain (Means)	cm3 per grain (Means)	mean grain radius (Means)	total colored grains (Means)	% chocolate, var. 25 (Means)	% green (Means)	% violet (Means)	% blue (Means)	% pink (Means)	% black (Means)	% lime (Means)	% purple (Means)	% orange (Means)	% yellow (Means)	% divot (Means)	% red clay (Means)	native grains per mg	chocolate grains per mg	grains of green per mg	grains of violet per mg	grains of blue per mg	grains of pink per mg	grains of black per mg	grains of lime per mg	grains of purple per mg	grains of orange per mg	grains of yellow per mg	grains of divot per mg	grains of red clay per mg	date of sample
2012-10-16	23.9	450.667	22.1667	0	0	0	0	0	0	0	0	0	0	0	472.833	0.0505788	19827.7	13086.3	0.0200709	5.05788e-05	2.00709e-05	0.0361573	22.1667	1	0	0	0	0	0	0	0	0	0	0	0	18.8563	0.927476	0	0	0	0	0	0	0	0	0	0	0	40832.6
2012-10-17	23.0833	328.667	68.25	11.3333	0.0833333	0	0	0	0	0	0	0	0	0	408.333	0.0565574	17898.6	11813	0.0224434	5.65574e-05	2.24434e-05	0.0374899	79.6667	0.855815	0.142582	0.00160256	0	0	0	0	0	0	0	0	0	14.2383	2.95668	0.490975	0.00361011	0	0	0	0	0	0	0	0	0	40833.6
2012-10-18	24.8083	244	71.8333	37.25	5.5	0.333333	0	0	0	0	0	0	0	0	358.917	0.0699238	14536.7	9594.25	0.0277476	6.99238e-05	2.77476e-05	0.0402181	114.917	0.628821	0.324335	0.0448052	0.00203869	0	0	0	0	0	0	0	0	9.8354	2.89553	1.50151	0.2217	0.0134363	0	0	0	0	0	0	0	0	40834.5
2012-10-19	17.1917	218.333	36.4167	27.0833	16.8333	4.83333	0.583333	0	0	0	0	0	0	0	304.083	0.0562281	17878.3	11799.7	0.0223127	5.62281e-05	2.23127e-05	0.0374459	85.75	0.420699	0.313657	0.19985	0.0590245	0.00677019	0	0	0	0	0	0	0	12.7	2.11827	1.57538	0.979157	0.281144	0.0339312	0	0	0	0	0	0	0	40835.6
2012-10-20	19.0667	280.75	33.8333	23.0833	35.5833	23.1667	5.33333	4.5	0.166667	0	0	0	0	0	406.417	0.0470138	22133.2	14607.9	0.0186563	4.70138e-05	1.86563e-05	0.0351691	125.667	0.264538	0.187004	0.287313	0.183154	0.0445287	0.0322127	0.00124846	0	0	0	0	0	14.7247	1.77448	1.21066	1.86626	1.21503	0.27972	0.236014	0.00874126	0	0	0	0	0	40836.5
2012-10-21	20.7333	245.667	25.3333	21.75	21.0833	14.6667	6.58333	4.25	3.41667	0	0	0	0	0	342.75	0.0603475	17073.1	11268.2	0.0239474	6.03475e-05	2.39474e-05	0.0382411	97.0833	0.268818	0.219676	0.217518	0.148047	0.0680789	0.0437384	0.0341231	0	0	0	0	0	11.8489	1.22186	1.04904	1.01688	0.707395	0.317524	0.204984	0.164791	0	0	0	0	0	40837.6
2012-10-22	17.0917	189.083	19.5	22.75	18.8333	20.25	6.16667	3.16667	2.16667	0.0833333	0	0	0	0	282	0.0605927	16604.6	10959	0.0240447	6.05927e-05	2.40447e-05	0.038387	92.9167	0.211495	0.239543	0.199733	0.220083	0.0678311	0.0353017	0.0250979	0.000915751	0	0	0	0	11.0629	1.14091	1.33106	1.1019	1.18479	0.3608	0.185275	0.126767	0.00487567	0	0	0	0	40838.7
2012-10-23	17.4783	192.333	11.25	21	19.75	22.5	10.8333	2.91667	2.5	1.08333	0	0	0	0	284.167	0.061556	16442.9	10852.3	0.024427	6.1556e-05	2.4427e-05	0.0385635	91.8333	0.121369	0.22606	0.217372	0.246627	0.123625	0.0301128	0.0256887	0.0091455	0	0	0	0	11.0041	0.643654	1.20149	1.12997	1.28731	0.619815	0.166873	0.143034	0.0619815	0	0	0	0	40839.7
2012-10-24	24.7167	386.333	23	35	37.6667	45.75	17.75	4.83333	6	4.33333	2.16667	0	0	0	562.833	0.0442257	22778.1	15033.5	0.0175499	4.42257e-05	1.75499e-05	0.0345577	176.5	0.132018	0.196601	0.21504	0.257318	0.0996451	0.0279048	0.0349363	0.0246294	0.0119075	0	0	0	15.6305	0.930546	1.41605	1.52394	1.85098	0.718139	0.19555	0.242751	0.17532	0.0876601	0	0	0	40840.7
2012-10-25	24.7	285.75	17.0833	24.1667	21.8333	42.1667	12.3333	4	4.66667	2.66667	2.58333	3.25	0	0	420.5	0.0593045	17089	11278.7	0.0235335	5.93045e-05	2.35335e-05	0.0380801	134.75	0.124344	0.178773	0.165521	0.31367	0.0911478	0.0297648	0.0328298	0.0200223	0.0205396	0.0233884	0	0	11.5688	0.691633	0.978408	0.883941	1.70715	0.499325	0.161943	0.188934	0.107962	0.104588	0.131579	0	0	40841.6
2012-10-26	22.7333	262.583	20	26.5833	19.25	40.8333	11.75	6.58333	5.75	3.25	2.5	2.5	0	0	401.583	0.0571421	17916.3	11824.8	0.0226754	5.71421e-05	2.26754e-05	0.0375638	139	0.150223	0.192193	0.140643	0.282832	0.0830935	0.0494732	0.0408623	0.0216878	0.0186318	0.020361	0	0	11.5506	0.879765	1.16935	0.846774	1.79619	0.516862	0.289589	0.252933	0.142962	0.109971	0.109971	0	0	40842.5
2012-10-27	26	415.5	30	45.6667	24.3333	47	15.1667	7.66667	9.5	4.5	1.83333	1.5	0	0	602.667	0.0423456	24224.7	15988.3	0.0168038	4.23456e-05	1.68038e-05	0.033995	187.167	0.160015	0.24455	0.131415	0.249976	0.0822593	0.0417791	0.0496448	0.0232858	0.00835161	0.00872283	0	0	15.9808	1.15385	1.75641	0.935897	1.80769	0.583333	0.294872	0.365385	0.173077	0.0705128	0.0576923	0	0	40843.7
2011-10-28 18:00:00	20.9333	262.333	16.1667	24.3333	16.1667	30.3333	13.8333	5.16667	8.16667	3.33333	1.5	0.833333	0	0	382.167	0.0548216	18294.6	12074.5	0.0217546	5.48216e-05	2.17546e-05	0.0371406	119.833	0.135832	0.200342	0.134884	0.254776	0.116573	0.0434282	0.0683314	0.026523	0.0125665	0.0067429	0	0	12.5318	0.772293	1.16242	0.772293	1.44904	0.660828	0.246815	0.390127	0.159236	0.0716561	0.0398089	0	0	40844.8
2011-10-29 09:30:00	21.9083	310.75	14.4167	29.6667	17.9167	26.9167	10.6667	4.16667	11.6667	4.41667	2.91667	0.833333	0.416667	0	434.75	0.0503772	20031	13220.5	0.019991	5.03772e-05	1.9991e-05	0.0360821	124	0.112139	0.239596	0.143888	0.218001	0.0882875	0.0339311	0.0952976	0.0347505	0.0237891	0.00721574	0.00310432	0	14.1841	0.658045	1.35413	0.817801	1.2286	0.486877	0.190186	0.532522	0.201598	0.13313	0.0380373	0.0190186	0	40845.4
2011-10-30 11:45:00	24.1083	319.25	10.75	21.1667	12.9167	23.4167	11.5833	6.41667	7.83333	14.6667	5.66667	8.58333	2.08333	0	444.333	0.0543193	18841.3	12435.2	0.0215553	5.43193e-05	2.15553e-05	0.0369409	125.083	0.0856806	0.173132	0.102369	0.184517	0.0920663	0.0511369	0.0667132	0.118686	0.0433218	0.0656412	0.016736	0	13.2423	0.445904	0.877981	0.535776	0.97131	0.48047	0.26616	0.324922	0.608365	0.23505	0.356032	0.0864155	0	40846.5
2011-10-31 16:30:00	26.45	272.5	10.3333	13.75	7.33333	12.4167	2.83333	3.25	2.83333	10.9167	2.25	14.0833	2.33333	0.166667	355	0.078363	13426	8861.14	0.0310964	7.8363e-05	3.10964e-05	0.0416102	82.5	0.122902	0.175889	0.0890627	0.15471	0.0327299	0.0388624	0.0369869	0.128761	0.0282448	0.161097	0.0270346	0.00372024	10.3025	0.390674	0.519849	0.277253	0.469439	0.10712	0.122873	0.10712	0.412728	0.0850662	0.532451	0.0882168	0.0063012	40847.7
2011-11-01 15:40:00	22.2833	337.667	8.41667	16.0833	7.83333	17.1667	8.66667	5.66667	3.25	2.58333	2.91667	18.4167	1.5	5.5	435.667	0.054577	19784.9	13058	0.0216575	5.4577e-05	2.16575e-05	0.036788	98	0.0848816	0.16423	0.0754369	0.175002	0.0848027	0.0610409	0.036168	0.027776	0.0271079	0.185303	0.0181272	0.060123	15.1533	0.377711	0.721765	0.351533	0.770381	0.38893	0.254301	0.145849	0.115931	0.13089	0.826477	0.0673149	0.246821	40848.7
2011-11-02 13:30:00	24.6833	285.167	18.0833	14.0833	9.5	20.3333	8.41667	12.3333	2.41667	0.416667	8.08333	11.75	3.33333	10.5833	404.5	0.0608098	16648.4	10987.9	0.0241309	6.08098e-05	2.41309e-05	0.038405	119.333	0.148802	0.120408	0.0774846	0.167377	0.0733739	0.102593	0.0207896	0.0031162	0.0732328	0.0967439	0.0260028	0.0900764	11.553	0.732613	0.57056	0.384875	0.823768	0.340986	0.499662	0.0979068	0.0168805	0.327481	0.47603	0.135044	0.428764	40849.6
2011-11-03 15:00:00	23.9833	179.167	9.33333	8.58333	7.58333	16.25	6.25	7.08333	1	0.583333	8	6.91667	13.9167	28	292.667	0.0820579	12478.1	8235.54	0.0325627	8.20579e-05	3.25627e-05	0.0423841	113.5	0.0815751	0.0733644	0.0682969	0.14042	0.0535761	0.062734	0.00799337	0.00459551	0.0756927	0.0600263	0.123966	0.24776	7.47047	0.389159	0.357887	0.316192	0.677554	0.260598	0.295344	0.0416956	0.0243224	0.333565	0.288395	0.580264	1.16748	40850.6
2011-11-05 13:30:00	22.4583	269	13.75	14.5	9	26	10.6667	8.83333	3.08333	2.58333	8	6.58333	8.75	25.9167	406.667	0.055589	18743.6	12370.8	0.0220591	5.5589e-05	2.20591e-05	0.0371587	137.667	0.0998138	0.103201	0.065286	0.1872	0.0765068	0.062536	0.024026	0.0187725	0.0585456	0.0477717	0.0652056	0.191135	11.9777	0.612245	0.64564	0.400742	1.1577	0.474954	0.393321	0.137291	0.115028	0.356215	0.293135	0.38961	1.15399	40852.6
2011-11-07 17:00:00	26.2273	364.455	6.09091	9.81818	8.18182	22.4545	15.2727	6.63636	1.90909	1.63636	4.63636	3.18182	9	17.1818	470.455	0.0571347	18290.3	12071.6	0.0226725	5.71347e-05	2.26725e-05	0.0374565	106	0.058123	0.092422	0.0764759	0.214272	0.139743	0.062819	0.0190863	0.014527	0.0453263	0.0302683	0.0854508	0.161486	13.896	0.232236	0.37435	0.311958	0.856153	0.582322	0.253033	0.0727903	0.0623917	0.176776	0.121317	0.343154	0.655113	40854.7
2011-11-09 15:00:00	24.1	292	4	16	9	27	23	10	2	2	10	1	12	41	449	0.0536748	18630.7	12296.3	0.0212995	5.36748e-05	2.12995e-05	0.0368918	157	0.0254777	0.101911	0.0573248	0.171975	0.146497	0.0636943	0.0127389	0.0127389	0.0636943	0.00636943	0.0764331	0.261146	12.1162	0.165975	0.6639	0.373444	1.12033	0.954357	0.414938	0.0829876	0.0829876	0.414938	0.0414938	0.497925	1.70124	40856.6
2011-11-12	25.4333	343.25	8.83333	8.66667	6.75	7.08333	11	10.5	1.5	0.583333	2	1.16667	12.75	28.1667	442.25	0.060245	17595.4	11612.9	0.0239067	6.0245e-05	2.39067e-05	0.0380804	99	0.089986	0.0803609	0.0644181	0.0710216	0.106959	0.108594	0.0163888	0.00517862	0.0224601	0.0109409	0.128059	0.295634	13.4961	0.347313	0.34076	0.2654	0.278506	0.432503	0.412844	0.0589777	0.0229358	0.078637	0.0458716	0.501311	1.10747	40859
2011-11-19	26.8667	388.833	14.8333	15.4167	6.5	6.83333	4.75	6.08333	5	0.416667	0.833333	1.66667	20.5833	19.8333	491.583	0.055433	18474.2	12193	0.0219972	5.5433e-05	2.19972e-05	0.0371854	102.75	0.145051	0.146667	0.0598839	0.0619775	0.0474244	0.0612199	0.0482816	0.00371389	0.0102206	0.0161673	0.201765	0.197628	14.4727	0.552109	0.573821	0.241935	0.254342	0.176799	0.226427	0.186104	0.0155087	0.0310174	0.0620347	0.766129	0.738213	40866
2011-11-20	24.7833	379.167	14.1667	11.1667	6.91667	13.5	6.25	11.5833	17.75	2.5	1.08333	1.58333	15.5833	12.0833	493.333	0.0514147	20359.3	13437.1	0.0204027	5.14147e-05	2.04027e-05	0.0361926	114.167	0.121996	0.0988407	0.0596654	0.107883	0.0564581	0.106343	0.155849	0.0192051	0.00944222	0.0140151	0.146205	0.104098	15.2993	0.571621	0.450572	0.279085	0.544721	0.252186	0.467384	0.716207	0.100874	0.0437122	0.063887	0.628783	0.487559	40867
2012-03-15	24.325	398.25	14.5	7.41667	5.5	21.6667	7.58333	9.91667	16.5833	5.33333	1.41667	1.08333	14.25	6.25	509.75	0.0484272	21437.7	14148.9	0.0192171	4.84272e-05	1.92171e-05	0.035499	111.5	0.126251	0.0656576	0.0519259	0.191343	0.0714364	0.0943105	0.15406	0.047485	0.0132755	0.00932878	0.120269	0.0546567	16.372	0.596095	0.304899	0.226105	0.890716	0.311751	0.407674	0.68174	0.219253	0.0582391	0.0445358	0.585817	0.256937	40983
2012-03-20	21.55	405.25	13.6667	12.4167	6.16667	10.5833	4.75	6.16667	5	7.41667	1.25	5.91667	5.75	3.5	487.833	0.045571	22538.4	14875.4	0.0180837	4.5571e-05	1.80837e-05	0.0348264	82.5833	0.164703	0.15173	0.0747202	0.127779	0.0563602	0.0742822	0.0598306	0.0862045	0.0139586	0.0714532	0.0742241	0.0447554	18.8051	0.634184	0.576179	0.286156	0.491106	0.220418	0.286156	0.232019	0.344161	0.0580046	0.274555	0.266821	0.162413	40988
2012-03-22	18.325	299.25	16.1667	15.5833	6.75	5	2.58333	6.66667	1.75	2.41667	0.666667	1.16667	1.83333	0.333333	360.167	0.050799	20156.7	13303.4	0.0201583	5.0799e-05	2.01583e-05	0.0361232	60.9167	0.268136	0.262054	0.11427	0.0807271	0.0446401	0.104238	0.0304908	0.0382465	0.00976679	0.0158734	0.0270051	0.00455221	16.3302	0.882219	0.850387	0.368349	0.272851	0.140973	0.363802	0.095498	0.131878	0.0363802	0.0636653	0.100045	0.0181901	40990
2012-03-25	17.7208	368.25	16.9167	14.4167	6.83333	5.25	2.41667	7.08333	6.25	2	2	1.16667	2.91667	0.833333	436.333	0.0410192	24746.9	16333	0.0162775	4.10192e-05	1.62775e-05	0.0336704	68.0833	0.247351	0.21271	0.102031	0.0777442	0.0360903	0.103913	0.0915821	0.0277761	0.0294421	0.0184417	0.0411185	0.0117995	20.7806	0.95462	0.813543	0.38561	0.296261	0.136374	0.399718	0.352692	0.112862	0.112862	0.0658359	0.16459	0.0470256	40993
2012-03-27	18.165	373.917	35.9167	19.5833	7.58333	4.5	1.41667	5.58333	3	1.66667	0.666667	1.33333	2.83333	1	459	0.0393498	25817.5	17039.5	0.015615	3.93498e-05	1.5615e-05	0.0332074	85.0833	0.425004	0.231033	0.0861058	0.051229	0.0155603	0.0666805	0.0371379	0.0198807	0.00741897	0.0145709	0.0323491	0.0130294	20.5845	1.97725	1.07808	0.417469	0.247729	0.0779888	0.307368	0.165153	0.0917515	0.0367006	0.0734012	0.155978	0.0550509	40995
2012-03-28	17.1433	330.167	33.6667	17	7.33333	2.75	2.33333	3.91667	5	4.08333	0.333333	2.75	1.58333	0	410.917	0.0416655	24440.8	16130.9	0.0165339	4.16655e-05	1.65339e-05	0.0338384	80.75	0.421112	0.216665	0.086728	0.0338547	0.0309945	0.0442789	0.0621112	0.0506334	0.00386269	0.032729	0.0170304	0	19.2592	1.96383	0.991639	0.427766	0.160412	0.136107	0.228466	0.291659	0.238188	0.0194439	0.160412	0.0923585	0	40996
																																																	40997
																																																	40998
																																																	40999
																																																	41000
																																																	41001
																																																	41003
																																																	41005
																																																	41008
																																																	41010
																																																	41011
																																																	41012
																																																	41013
																																																	41014
																																																	41015
																																																	41016
																																																	41022
[truncated: 31 more columns]
